# Supplementary material for: Case report of kabuki syndrome in a newborn caused by KMT2D gene mutation
Source: Front Pediatr. 2024 Nov 29;12:1455609. doi: 10.3389/fped.2024.1455609 (PMC11637833; doi:10.3389/fped.2024.1455609)
Supplement: Supplementary file 1 [file Table1.xlsx]

## Sheet: Sheet1
	Table 1
	Gene	Location of genome	Information of variation	subregion	zygote type	Classification of variation	Frequency in General population	hereditary mode	source of variation
	(Reference transcript)
	KMT2D	chr12:49441789	c.4195C>T, p.Gln1399*	Exon14	heterozygosis	P	Not included	AD	De novo variation
	(NM_003482.3)
